# Supplementary material for: Optimization of Anti-Fouling Piezoelectric Composite Coating for High-Voltage Insulators in Converter Stations
Source: Materials (Basel). 2025 Nov 21;18(23):5270. doi: 10.3390/ma18235270 (PMC12692940; doi:10.3390/ma18235270)
Supplement: Supplementary file 1 [file materials-18-05270-s001.zip]

Archive with 1 entries (1 files):
- materials-3974533-supplementary.pdf
